# Supplementary material for: Interleukin-17F Has Anti-Tumor Effects in Oral Tongue Cancer
Source: Cancers (Basel). 2019 May 11;11(5):650. doi: 10.3390/cancers11050650 (PMC6562684; doi:10.3390/cancers11050650)
Supplement: Supplementary file 1 [file cancers-11-00650-s001.zip]

Archive with 3 entries (3 files):
- Supplementary video 2.mpg
- Supplementary Table and Figures.pdf
- Supplementary video 1.mpg
